# Supplementary material for: Temporal expression of mitochondrial life cycle markers during acute and chronic overload of rat plantaris muscles
Source: Front Physiol. 2024 Aug 30;15:1420276. doi: 10.3389/fphys.2024.1420276 (PMC11392739; doi:10.3389/fphys.2024.1420276)
Supplement: Supplementary file 2 [file DataSheet1.ZIP]

Archive with 106 entries (105 files):
- Hyatt 2024 Compressed blots/
- __MACOSX/._Hyatt 2024 Compressed blots
- Hyatt 2024 Compressed blots/01.30.23 3d 7d 25ug FO PLT NRF2 Gel4 western 00001 copy.tiff
- __MACOSX/Hyatt 2024 Compressed blots/._01.30.23 3d 7d 25ug FO PLT NRF2 Gel4 western 00001 copy.tiff
- Hyatt 2024 Compressed blots/10.26.22 CYTB Gel4 Western FO PLT 00001 copy.tiff
- __MACOSX/Hyatt 2024 Compressed blots/._10.26.22 CYTB Gel4 Western FO PLT 00001 copy.tiff
- Hyatt 2024 Compressed blots/05.15.23 tAMPK Gel7 25ug western copy.tiff
- __MACOSX/Hyatt 2024 Compressed blots/._05.15.23 tAMPK Gel7 25ug western copy.tiff
- Hyatt 2024 Compressed blots/05.17.23 Tfam Gel3 -STRIP 20ug western copy.tiff
- __MACOSX/Hyatt 2024 Compressed blots/._05.17.23 Tfam Gel3 -STRIP 20ug western copy.tiff
- Hyatt 2024 Compressed blots/02.17.23 TFAM 25ug Gel1 1wkFO western copy.tiff
- __MACOSX/Hyatt 2024 Compressed blots/._02.17.23 TFAM 25ug Gel1 1wkFO western copy.tiff
- Hyatt 2024 Compressed blots/02.13.23 total TBK 20ug Gel2 western 1wkFO 00001 copy.tiff
- __MACOSX/Hyatt 2024 Compressed blots/._02.13.23 total TBK 20ug Gel2 western 1wkFO 00001 copy.tiff
- Hyatt 2024 Compressed blots/05.22.23 PINK Gel1 PLT 30ug western copy.tiff
- __MACOSX/Hyatt 2024 Compressed blots/._05.22.23 PINK Gel1 PLT 30ug western copy.tiff
- Hyatt 2024 Compressed blots/05.01.23 MFF Gel2 20ug western copy.tiff
- __MACOSX/Hyatt 2024 Compressed blots/._05.01.23 MFF Gel2 20ug western copy.tiff
- Hyatt 2024 Compressed blots/05.15.23 p62 Gel1 10ug western copy.tiff
- __MACOSX/Hyatt 2024 Compressed blots/._05.15.23 p62 Gel1 10ug western copy.tiff
- Hyatt 2024 Compressed blots/3.15.23 ND1 Gel4 10ug western copy.tiff
- __MACOSX/Hyatt 2024 Compressed blots/._3.15.23 ND1 Gel4 10ug western copy.tiff
- Hyatt 2024 Compressed blots/05.09.23 stripped SIRT1 plt Gel2 30ug western copy.tiff
- __MACOSX/Hyatt 2024 Compressed blots/._05.09.23 stripped SIRT1 plt Gel2 30ug western copy.tiff
- Hyatt 2024 Compressed blots/10.21.22 MOTS 10ug Gel1 FO PLT Western 00001 copy.tiff
- __MACOSX/Hyatt 2024 Compressed blots/._10.21.22 MOTS 10ug Gel1 FO PLT Western 00001 copy.tiff
- Hyatt 2024 Compressed blots/05.01.23 MFF Gel4 20ug western copy.tiff
- __MACOSX/Hyatt 2024 Compressed blots/._05.01.23 MFF Gel4 20ug western copy.tiff
- Hyatt 2024 Compressed blots/05.15.23 NRF1 Gel6 25ug western copy.tiff
- __MACOSX/Hyatt 2024 Compressed blots/._05.15.23 NRF1 Gel6 25ug western copy.tiff
- Hyatt 2024 Compressed blots/11.08.22 MTCO3 15ug Gel2 FO PLT Western 00001 copy.tiff
- __MACOSX/Hyatt 2024 Compressed blots/._11.08.22 MTCO3 15ug Gel2 FO PLT Western 00001 copy.tiff
- Hyatt 2024 Compressed blots/07.19.23 SIRT1 2min 1wk FO copy.tiff
- __MACOSX/Hyatt 2024 Compressed blots/._07.19.23 SIRT1 2min 1wk FO copy.tiff
- Hyatt 2024 Compressed blots/02.22.23 PARKIN 10ug Gel 1 1wkFO western copy.tiff
- __MACOSX/Hyatt 2024 Compressed blots/._02.22.23 PARKIN 10ug Gel 1 1wkFO western copy.tiff
- Hyatt 2024 Compressed blots/12.16.22 3d 7d FO PLT p62 Gel1 western 00001 copy.tiff
- __MACOSX/Hyatt 2024 Compressed blots/._12.16.22 3d 7d FO PLT p62 Gel1 western 00001 copy.tiff
- Hyatt 2024 Compressed blots/01.23.23 3d 7d10ug FO PLT Mfn2 Gel4 western00001 copy.tiff
- __MACOSX/Hyatt 2024 Compressed blots/._01.23.23 3d 7d10ug FO PLT Mfn2 Gel4 western00001 copy.tiff
- Hyatt 2024 Compressed blots/2.24.21 LC3 Gel4 PLT Western00001 copy.tiff
- __MACOSX/Hyatt 2024 Compressed blots/._2.24.21 LC3 Gel4 PLT Western00001 copy.tiff
- Hyatt 2024 Compressed blots/05.24.23 PINK Gel3 30ug western copy.tiff
- __MACOSX/Hyatt 2024 Compressed blots/._05.24.23 PINK Gel3 30ug western copy.tiff
- Hyatt 2024 Compressed blots/06.23.23 Gel1 C0 3d 7d total MHC coomassie copy.tiff
- __MACOSX/Hyatt 2024 Compressed blots/._06.23.23 Gel1 C0 3d 7d total MHC coomassie copy.tiff
- Hyatt 2024 Compressed blots/05.09.23 pTBK Gel3 30ug western copy.tiff
- __MACOSX/Hyatt 2024 Compressed blots/._05.09.23 pTBK Gel3 30ug western copy.tiff
- Hyatt 2024 Compressed blots/3.20.23 pAMPK Gel6 30 ug western.tiff
- __MACOSX/Hyatt 2024 Compressed blots/._3.20.23 pAMPK Gel6 30 ug western.tiff
- Hyatt 2024 Compressed blots/05.04.23 PGC1a Gel1 20ug western copy.tiff
- __MACOSX/Hyatt 2024 Compressed blots/._05.04.23 PGC1a Gel1 20ug western copy.tiff
- Hyatt 2024 Compressed blots/12.02.22 HN 50g Gel4 FO PLT Western 00001 copy.tiff
- __MACOSX/Hyatt 2024 Compressed blots/._12.02.22 HN 50g Gel4 FO PLT Western 00001 copy.tiff
- Hyatt 2024 Compressed blots/01.30.23 3d 7d 25ug FO PLT NRF1 Gel1 western 00001 copy.tiff
- __MACOSX/Hyatt 2024 Compressed blots/._01.30.23 3d 7d 25ug FO PLT NRF1 Gel1 western 00001 copy.tiff
- Hyatt 2024 Compressed blots/05.17.23 LC3 Gel1 50ug western copy.tiff
- __MACOSX/Hyatt 2024 Compressed blots/._05.17.23 LC3 Gel1 50ug western copy.tiff
- Hyatt 2024 Compressed blots/02.13.23 total PGC1 Gel4 30sec western1wkFO 00001 copy.tiff
- __MACOSX/Hyatt 2024 Compressed blots/._02.13.23 total PGC1 Gel4 30sec western1wkFO 00001 copy.tiff
- Hyatt 2024 Compressed blots/03.29.23 MTCO3 25ug Gel5 western copy.tiff
- __MACOSX/Hyatt 2024 Compressed blots/._03.29.23 MTCO3 25ug Gel5 western copy.tiff
- Hyatt 2024 Compressed blots/10.10.22 CON FO MHC Gel4 10well 00001 copy.tiff
- __MACOSX/Hyatt 2024 Compressed blots/._10.10.22 CON FO MHC Gel4 10well 00001 copy.tiff
- Hyatt 2024 Compressed blots/05.15.23 DRP1 Gel2 STRIP 10ug western copy.tiff
- __MACOSX/Hyatt 2024 Compressed blots/._05.15.23 DRP1 Gel2 STRIP 10ug western copy.tiff
- Hyatt 2024 Compressed blots/3.15.23 ATP6 Gel2 10ug western copy.tiff
- __MACOSX/Hyatt 2024 Compressed blots/._3.15.23 ATP6 Gel2 10ug western copy.tiff
- Hyatt 2024 Compressed blots/05.15.23 Mfn2 Gel3 10ug western copy.tiff
- __MACOSX/Hyatt 2024 Compressed blots/._05.15.23 Mfn2 Gel3 10ug western copy.tiff
- Hyatt 2024 Compressed blots/10.26.22 ATP6 Gel2 Western FO PLT 00001 copy.tiff
- __MACOSX/Hyatt 2024 Compressed blots/._10.26.22 ATP6 Gel2 Western FO PLT 00001 copy.tiff
- Hyatt 2024 Compressed blots/05.15.23 PARKIN Gel3 - STRIP 10ug western copy.tiff
- __MACOSX/Hyatt 2024 Compressed blots/._05.15.23 PARKIN Gel3 - STRIP 10ug western copy.tiff
- Hyatt 2024 Compressed blots/05.22.23 MOTS Gel6 PLT 10ug western copy.tiff
- __MACOSX/Hyatt 2024 Compressed blots/._05.22.23 MOTS Gel6 PLT 10ug western copy.tiff
- Hyatt 2024 Compressed blots/05.09.23 pPGC1 Gel5 40ug western copy.tiff
- __MACOSX/Hyatt 2024 Compressed blots/._05.09.23 pPGC1 Gel5 40ug western copy.tiff
- Hyatt 2024 Compressed blots/05.17.23 Fis1 Gel3 20ug western copy.tiff
- __MACOSX/Hyatt 2024 Compressed blots/._05.17.23 Fis1 Gel3 20ug western copy.tiff
- Hyatt 2024 Compressed blots/3.20.23 pTBK 20 ug Gel4 western copy.tiff
- __MACOSX/Hyatt 2024 Compressed blots/._3.20.23 pTBK 20 ug Gel4 western copy.tiff
- Hyatt 2024 Compressed blots/05.09.23 pAMPK Gel2 30ug western copy.tiff
- __MACOSX/Hyatt 2024 Compressed blots/._05.09.23 pAMPK Gel2 30ug western copy.tiff
- Hyatt 2024 Compressed blots/05.15.23 NRF2 - STRIP Gel6 25ug western copy.tiff
- __MACOSX/Hyatt 2024 Compressed blots/._05.15.23 NRF2 - STRIP Gel6 25ug western copy.tiff
- Hyatt 2024 Compressed blots/04.03.23 OXPHOS Gel1 10ug western copy.tiff
- __MACOSX/Hyatt 2024 Compressed blots/._04.03.23 OXPHOS Gel1 10ug western copy.tiff
- Hyatt 2024 Compressed blots/03.29.23 CYTB 20ug Gel4 western copy.tiff
- __MACOSX/Hyatt 2024 Compressed blots/._03.29.23 CYTB 20ug Gel4 western copy.tiff
- Hyatt 2024 Compressed blots/12.16.22 3d 7d FO PLT FIS1 Gel2 western copy.tiff
- __MACOSX/Hyatt 2024 Compressed blots/._12.16.22 3d 7d FO PLT FIS1 Gel2 western copy.tiff
- Hyatt 2024 Compressed blots/10.17.22 OXPHOS Gel3 5ug western30sec 00001 copy.tiff
- __MACOSX/Hyatt 2024 Compressed blots/._10.17.22 OXPHOS Gel3 5ug western30sec 00001 copy.tiff
- Hyatt 2024 Compressed blots/02.08.2023 AMPK total 25 ug stripped from NRF1 western 1wk FO 00001 copy.tiff
- __MACOSX/Hyatt 2024 Compressed blots/._02.08.2023 AMPK total 25 ug stripped from NRF1 western 1wk FO 00001 copy.tiff
- Hyatt 2024 Compressed blots/05.24.23 HN Gel5 50ug western copy.tiff
- __MACOSX/Hyatt 2024 Compressed blots/._05.24.23 HN Gel5 50ug western copy.tiff
- Hyatt 2024 Compressed blots/05.15.23 tTBK Gel8 - STRIP 25ug western copy.tiff
- __MACOSX/Hyatt 2024 Compressed blots/._05.15.23 tTBK Gel8 - STRIP 25ug western copy.tiff
- Hyatt 2024 Compressed blots/01.29.23 FO 3d 7d Drp1 Gel1 Western 00001 copy.tiff
- __MACOSX/Hyatt 2024 Compressed blots/._01.29.23 FO 3d 7d Drp1 Gel1 Western 00001 copy.tiff
- Hyatt 2024 Compressed blots/04.26.23 pPGC1a Gel2 40ug western copy.tiff
- __MACOSX/Hyatt 2024 Compressed blots/._04.26.23 pPGC1a Gel2 40ug western copy.tiff
- Hyatt 2024 Compressed blots/11.08.22 ND1 7.5ug Gel4 FO PLT Western 00001 copy.tiff
- __MACOSX/Hyatt 2024 Compressed blots/._11.08.22 ND1 7.5ug Gel4 FO PLT Western 00001 copy.tiff
